# Supplementary material for: Phenotypic Plasticity of Common Wasps in an Industrially Polluted Environment in Southwestern Finland
Source: Insects. 2021 Sep 30;12(10):888. doi: 10.3390/insects12100888 (PMC8540993; doi:10.3390/insects12100888)
Supplement: Supplementary file 1 [file insects-12-00888-s001.zip]

Archive with 1 entries (1 files):
- insects-1380677-supplementary.pdf
